# Supplementary material for: Health symptoms and post-COVID-19: Comparing symptomatic groups based on self-reported and primary care data
Source: PLoS One. 2025 Jun 12;20(6):e0323960. doi: 10.1371/journal.pone.0323960 (PMC12161569; doi:10.1371/journal.pone.0323960)
Supplement: S1 File — S1 Table. Incidence Rate Ratios for the post-covid versus the infected group on the SaP symptom variables (CI = 99%). S2 Table. Incidence Rate Ratios for the post-covid versus the non-infected group on the SaP symptom variables (CI = 99%). S3 Table. Incidence Rate Ratios for the infected versus the non-infected group on the SaP symptom variables (CI = 99%). S4 Table. Incidence rate ratios for the post-COVID-19 versus ex-covid including events during the pandemic. Adjusted for age, gender, income, education, migration status, obesity, smoking behaviour, and excessive use of alcohol. S5 Table. Incidence rate ratios for post-COVID-19 versus non-infected including events during the pandemic. Adjusted for age, gender, income, education, migration status, obesity, smoking behaviour, and excessive use of alcohol. S6 Table. Incidence rate ratios for ex-covid versus non-infected including events during the pandemic. Adjusted for age, gender, income, education, migration status, obesity, smoking behaviour, and excessive use of alcohol. (ZIP) [file pone.0323960.s001.zip]

Archive with 6 entries (6 files):
- Supporting Information File_S1.docx
- Supporting Information file_S2.docx
- Supporting Information file_S3.docx
- Supporting Information file_S4.docx
- Supporting Information File_S5.docx
- Supporting Information file_S6.docx
